# Supplementary material for: Molecular, Histological, and Functional Changes in Acta1-MCM;FLExDUX4/+ Mice
Source: Int J Mol Sci. 2024 Oct 23;25(21):11377. doi: 10.3390/ijms252111377 (PMC11545788; doi:10.3390/ijms252111377)
Supplement: Supplementary file 1 [file ijms-25-11377-s001.zip]

Archive with 1 entries (1 files):
- ijms-3225398-supplementary.pdf
